# Supplementary material for: Metformin Alleviates Airway Hyperresponsiveness in a Mouse Model of Diet-Induced Obesity
Source: Front Physiol. 2022 Apr 29;13:883275. doi: 10.3389/fphys.2022.883275 (PMC9098833; doi:10.3389/fphys.2022.883275)
Supplement: Supplementary file 1 [file Table2.xlsx]

## Sheet: Grouped
Conditions	Subject	Weight (g)	DI	Baseline						3 mg/mL MCh						30 mg/mL MCh
			IC (mL)	Rrs (cmH2O.s/mL)	Crs (mL/cmH2O)	Ers (cmH2O/mL)	Rn (cmH2O.s/mL)	G (cmH2O/mL)	H (cmH2O/mL)	Rrs (cmH2O.s/mL)	Crs (mL/cmH2O)	Ers (cmH2O/mL)	Rn (cmH2O.s/mL)	G (cmH2O/mL)	H (cmH2O/mL)	Rrs (cmH2O.s/mL)	Crs (mL/cmH2O)	Ers (cmH2O/mL)	Rn (cmH2O.s/mL)	G (cmH2O/mL)	H (cmH2O/mL)
Water	02:01:00	36.6	1.04198	0.526243	0.0458131	21.8278	0.266224	3.32484	20.9272	0.807072	0.0382813	26.1224	0.366483	5.13192	21.9196	4.43054	0.013032	76.7339	1.92121	16.7664	41.3587
	02:04:00	47.5	1.11444	0.610435	0.0462987	21.5989	0.381971	3.15494	20.7414	1.16258	0.034987	28.582	0.65137	6.43832	21.5401	5.18693	0.00600812	166.442	2.01127	19.5501	89.8298
	02:02:00	41	1.02717	0.490106	0.0459438	21.7657	0.253508	2.78442	21.7487	0.922767	0.0363356	27.5212	0.440708	5.67408	22.5935	5.49033	0.00819369	122.045	2.289	20.9343	58.6238
	02:03:00	43.5	0.964083	0.566277	0.0421296	23.7363	0.295431	3.35226	23.1895	1.24223	0.0319563	31.2927	0.551492	7.20613	21.5972	8.35737	0.00485107	206.14	1.93288	32.2	106.774
	02:05:00	49.9	0.913208	0.594716	0.037105	26.9506	0.340734	3.51997	27.2304	1.41495	0.0276035	36.2273	0.588584	9.60626	26.1188	11.8404	0.004279	233.699	2.08349	52.5823	114.749
	03:03:00	44.9	1.01532	0.601797	0.042138	23.7315	0.354389	3.77172	23.8917	1.16066	0.0334436	29.9011	0.616706	6.44048	24.9619	7.35736	0.00497151	201.146	2.12342	32.7083	107.428
	03:05:00	50	1.00451	0.523971	0.0439921	22.7313	0.275071	3.19767	22.3112	0.985349	0.0353794	28.2651	0.469727	6.57607	22.3439	6.71314	0.00989942	101.016	2.55884	22.0001	53.1259
	03:04:00	45.8	0.955413	0.577925	0.0407836	24.5197	0.296985	3.9743	22.5054	1.59534	0.029713	33.6553	0.794065	8.45216	22.9188	7.84726	0.00503533	198.597	1.54794	35.611	117.959
	03:01:00	39	1.11838	0.49939	0.0484303	20.6482	0.238488	3.43324	18.6258	1.3004	0.0316842	31.5614	0.396334	8.20003	19.7688	10.1035	0.00406235	246.163	1.98728	43.7818	128.246
	03:02:00	39.1	1.05374	0.625903	0.0430486	23.2296	0.345356	3.39981	21.4637	1.78811	0.02724	36.7107	0.723207	9.86741	23.1951	14.0193	0.0036308	275.421	2.87243	52.3818	148.696
	avg	43.73	1.02082	0.561676	0.0435683	23.074	0.304816	3.39132	22.2635	1.23794	0.0326624	30.9839	0.559867	7.35929	22.6958	8.13461	0.00639633	182.74	2.13278	32.8516	96.679
Metformin	01:02:00	40	0.986445	0.536618	0.0440256	22.7141	0.244562	4.17367	21.1827	0.802683	0.0375905	26.6025	0.41334	4.49488	23.2157	3.06007	0.0186774	53.5407	1.46902	12.138	31.7863
	01:01:00	33.9	0.998835	0.504123	0.0452557	22.0967	0.267949	3.5283	21.1522	0.962396	0.0366225	27.3056	0.480079	5.45708	21.7367	3.76832	0.0138903	71.9929	1.2572	16.8265	38.0397
	01:05:00	45.9	1.14505	0.536848	0.0466828	21.4212	0.294964	3.10754	21.0758	0.787291	0.0410104	24.3841	0.448281	4.47219	20.8831	3.80516	0.0138177	72.3712	1.60928	14.6633	38.8666
	01:03:00	42.4	1.07677	0.578044	0.0455502	21.9538	0.29753	3.56562	19.8265	1.94102	0.026124	38.279	0.80714	10.4024	22.7508	7.09	0.00644557	155.145	1.60967	31.9134	68.6691
	01:04:00	45.9	0.995541	0.538119	0.042196	23.699	0.318775	3.27938	23.4967	1.12594	0.0330587	30.2492	0.630232	5.98249	24.6251	4.08532	0.00786533	127.14	1.88356	16.4826	77.5189
	04:03:00	46.4	1.03738	0.526437	0.0431687	23.1649	0.302312	3.98832	23.2365	1.3437	0.0314101	31.8369	0.528084	8.22003	21.3626	5.71795	0.00769352	129.98	1.77094	23.2764	66.9332
	04:05:00	52.6	1.02076	0.570072	0.0407265	24.5541	0.346025	3.51678	25.7556	0.816444	0.0361701	27.6472	0.411758	5.00963	24.8455	3.21418	0.0198141	50.4692	2.03468	10.3777	35.6928
	04:02:00	37.9	1.11016	0.55152	0.0470552	21.2516	0.309535	2.55943	22.7877	1.3086	0.0340987	29.3266	0.590619	7.52907	20.3478	10.8881	0.00439776	227.388	1.91437	43.6306	120.645
	04:01:00	38.1	1.0966	0.531692	0.0452848	22.0824	0.252094	3.51907	20.5453	0.979869	0.0362445	27.5904	0.465881	6.15102	22.0665	4.01577	0.0127858	78.2117	1.69691	16.5803	43.4054
	04:04:00	47.4	1.00255	0.566934	0.0411527	24.2997	0.322094	3.44611	24.2661	1.29349	0.0312492	32.0008	0.700574	7.68987	24.6242	4.5457	0.00903386	110.695	1.29777	21.6985	60.6014
	avg	43.05	1.04701	0.544041	0.0441098	22.7237	0.295584	3.46842	22.3325	1.13614	0.0343579	29.5222	0.547599	6.54087	22.6458	5.01906	0.0114421	107.693	1.65434	20.7587	58.2158
																0.0255557	0.000921761	0.00362791	0.0133821	0.0266181	0.00288503

## Sheet: in order
Subject	Weight (g)	DI	Baseline						3 mg/mL MCh						30 mg/mL MCh
		IC (mL)	Rrs (cmH2O.s/mL)	Crs (mL/cmH2O)	Ers (cmH2O/mL)	Rn (cmH2O.s/mL)	G (cmH2O/mL)	H (cmH2O/mL)	Rrs (cmH2O.s/mL)	Crs (mL/cmH2O)	Ers (cmH2O/mL)	Rn (cmH2O.s/mL)	G (cmH2O/mL)	H (cmH2O/mL)	Rrs (cmH2O.s/mL)	Crs (mL/cmH2O)	Ers (cmH2O/mL)	Rn (cmH2O.s/mL)	G (cmH2O/mL)	H (cmH2O/mL)
02:01:00	36.6	1.04198	0.526243	0.0458131	21.8278	0.266224	3.32484	20.9272	0.807072	0.0382813	26.1224	0.366483	5.13192	21.9196	4.43054	0.013032	76.7339	1.92121	16.7664	41.3587
01:02:00	40	0.986445	0.536618	0.0440256	22.7141	0.244562	4.17367	21.1827	0.802683	0.0375905	26.6025	0.41334	4.49488	23.2157	3.06007	0.0186774	53.5407	1.46902	12.138	31.7863
02:04:00	47.5	1.11444	0.610435	0.0462987	21.5989	0.381971	3.15494	20.7414	1.16258	0.034987	28.582	0.65137	6.43832	21.5401	5.18693	0.00600812	166.442	2.01127	19.5501	89.8298
01:01:00	33.9	0.998835	0.504123	0.0452557	22.0967	0.267949	3.5283	21.1522	0.962396	0.0366225	27.3056	0.480079	5.45708	21.7367	3.76832	0.0138903	71.9929	1.2572	16.8265	38.0397
02:02:00	41	1.02717	0.490106	0.0459438	21.7657	0.253508	2.78442	21.7487	0.922767	0.0363356	27.5212	0.440708	5.67408	22.5935	5.49033	0.00819369	122.045	2.289	20.9343	58.6238
01:05:00	45.9	1.14505	0.536848	0.0466828	21.4212	0.294964	3.10754	21.0758	0.787291	0.0410104	24.3841	0.448281	4.47219	20.8831	3.80516	0.0138177	72.3712	1.60928	14.6633	38.8666
02:03:00	43.5	0.964083	0.566277	0.0421296	23.7363	0.295431	3.35226	23.1895	1.24223	0.0319563	31.2927	0.551492	7.20613	21.5972	8.35737	0.00485107	206.14	1.93288	32.2	106.774
01:03:00	42.4	1.07677	0.578044	0.0455502	21.9538	0.29753	3.56562	19.8265	1.94102	0.026124	38.279	0.80714	10.4024	22.7508	7.09	0.00644557	155.145	1.60967	31.9134	68.6691
02:05:00	49.9	0.913208	0.594716	0.037105	26.9506	0.340734	3.51997	27.2304	1.41495	0.0276035	36.2273	0.588584	9.60626	26.1188	11.8404	0.004279	233.699	2.08349	52.5823	114.749
01:04:00	45.9	0.995541	0.538119	0.042196	23.699	0.318775	3.27938	23.4967	1.12594	0.0330587	30.2492	0.630232	5.98249	24.6251	4.08532	0.00786533	127.14	1.88356	16.4826	77.5189
03:03:00	44.9	1.01532	0.601797	0.042138	23.7315	0.354389	3.77172	23.8917	1.16066	0.0334436	29.9011	0.616706	6.44048	24.9619	7.35736	0.00497151	201.146	2.12342	32.7083	107.428
04:03:00	46.4	1.03738	0.526437	0.0431687	23.1649	0.302312	3.98832	23.2365	1.3437	0.0314101	31.8369	0.528084	8.22003	21.3626	5.71795	0.00769352	129.98	1.77094	23.2764	66.9332
03:05:00	50	1.00451	0.523971	0.0439921	22.7313	0.275071	3.19767	22.3112	0.985349	0.0353794	28.2651	0.469727	6.57607	22.3439	6.71314	0.00989942	101.016	2.55884	22.0001	53.1259
04:05:00	52.6	1.02076	0.570072	0.0407265	24.5541	0.346025	3.51678	25.7556	0.816444	0.0361701	27.6472	0.411758	5.00963	24.8455	3.21418	0.0198141	50.4692	2.03468	10.3777	35.6928
03:04:00	45.8	0.955413	0.577925	0.0407836	24.5197	0.296985	3.9743	22.5054	1.59534	0.029713	33.6553	0.794065	8.45216	22.9188	7.84726	0.00503533	198.597	1.54794	35.611	117.959
04:02:00	37.9	1.11016	0.55152	0.0470552	21.2516	0.309535	2.55943	22.7877	1.3086	0.0340987	29.3266	0.590619	7.52907	20.3478	10.8881	0.00439776	227.388	1.91437	43.6306	120.645
03:01:00	39	1.11838	0.49939	0.0484303	20.6482	0.238488	3.43324	18.6258	1.3004	0.0316842	31.5614	0.396334	8.20003	19.7688	10.1035	0.00406235	246.163	1.98728	43.7818	128.246
04:01:00	38.1	1.0966	0.531692	0.0452848	22.0824	0.252094	3.51907	20.5453	0.979869	0.0362445	27.5904	0.465881	6.15102	22.0665	4.01577	0.0127858	78.2117	1.69691	16.5803	43.4054
03:02:00	39.1	1.05374	0.625903	0.0430486	23.2296	0.345356	3.39981	21.4637	1.78811	0.02724	36.7107	0.723207	9.86741	23.1951	14.0193	0.0036308	275.421	2.87243	52.3818	148.696
04:04:00	47.4	1.00255	0.566934	0.0411527	24.2997	0.322094	3.44611	24.2661	1.29349	0.0312492	32.0008	0.700574	7.68987	24.6242	4.5457	0.00903386	110.695	1.29777	21.6985	60.6014
