# Supplementary material for: Metformin Alleviates Airway Hyperresponsiveness in a Mouse Model of Diet-Induced Obesity
Source: Front Physiol. 2022 Apr 29;13:883275. doi: 10.3389/fphys.2022.883275 (PMC9098833; doi:10.3389/fphys.2022.883275)
Supplement: Supplementary file 2 [file Table1.xls]

## Sheet: Sheet1
Chenjuan DIO AHR and H2O Mice Plasma Insulin ELISA 02-20-2020
Crystal Chem cat #90080
wide range assay (0.1-12.8 ng/ml)		*5uL sample size
Sample name	OD450-1	OD450-2	OD mean	OD Correction	Concentration(ng/ml)
std1	2.164	2.3417	2.25285	2.22045	12.8
std2	1.2374	1.1895	1.21345	1.18105	6.4
std3	0.6038	0.6499	0.62685	0.59445	3.2
std4	0.4147	0.3411	0.3779	0.3455	1.6
std5	0.0938	0.0908	0.0923	0.0599	0.4
std6	0.0591	0.0655	0.0623	0.0299	0.2
std7	0.0566	0.0599	0.05825	0.02585	0.1
Blank	0.033	0.0317	0.03235	-5e-05	0
			(ng/ml)
Sample Name	OD450-1	OD450-2	OD mean	OD Correction	Concentration(ng/ml)
Met 1:1	0.1951	0.1977	0.1964	0.164	0.839337
Met 1:2	0.1873	0.168	0.17765	0.14525	0.74366
Met 1:3	0.3922	0.3863	0.38925	0.35685	1.83748
Met 1:4	0.2016	0.2034	0.2025	0.1701	0.870516
Met 1:5	0.3419	0.3435	0.3427	0.3103	1.5942
					1.17704
H2O 2:1	0.6863	0.6262	0.65625	0.62385	3.26175
H2O 2:2	0.3508	0.3133	0.33205	0.29965	1.53875
H2O 2:3	0.3401	0.3667	0.3534	0.321	1.64999
H2O 2:4	1.5295	1.4454	1.48745	1.45505	8.01049
H2O 2:5	1.5747	1.5903	1.5825	1.5501	8.58388
					4.60897
H2O 3:1	0.1463	0.149	0.14765	0.11525	0.591082
H2O 3:2	0.4817	0.4808	0.48125	0.44885	2.32269
H2O 3:3	1.3441	1.3905	1.3673	1.3349	7.29459
H2O 3:4	0.643	0.6666	0.6548	0.6224	3.25388
H2O 3:5	1.8075	1.8224	1.81495	1.78255	10.0124
					4.69493
Met 4:1	0.1466	0.1467	0.14665	0.11425	0.586006
Met 4:2	0.3622	0.333	0.3476	0.3152	1.61974
Met 4:3	0.4045	0.3826	0.39355	0.36115	1.86003
Met 4:4	0.683	0.6994	0.6912	0.6588	3.45182
Met 4:5	0.3508	0.3519	0.35135	0.31895	1.63929
					1.83138
	Insulin (ng/mL)	Rrs
Met 1:1	0.839337	3.76832
Met 1:2	0.74366	3.06007
Met 1:3	1.83748	7.09
Met 1:4	0.870516	4.08532
Met 1:5	1.5942	4.08532
H2O 2:1	3.26175	4.43054
H2O 2:2	1.53875	5.49033
H2O 2:3	1.64999	8.35737
H2O 2:4	8.01049	5.18693
H2O 2:5	8.58388	11.8404
H2O 3:1	0.591082	10.1035
H2O 3:2	2.32269	14.0193
H2O 3:3	7.29459	7.35736
H2O 3:4	3.25388	7.84726
H2O 3:5	10.0124	6.71314
Met 4:1	0.586006	4.01577
Met 4:2	1.61974	10.8881
Met 4:3	1.86003	5.71795
Met 4:4	3.45182	4.5457
Met 4:5	1.63929	3.21418
Met 1:1	0.839337	3.76832
Met 1:2	0.74366	3.06007
Met 1:3	1.83748	7.09
Met 1:4	0.870516	4.08532
Met 1:5	1.5942	4.08532
						Pl
